# Supplementary material for: Olanzapine Promotes the Occurrence of Metabolic Disorders in Conditional TCF7L2-Knockout Mice
Source: Front Cell Dev Biol. 2022 Jul 6;10:890472. doi: 10.3389/fcell.2022.890472 (PMC9298277; doi:10.3389/fcell.2022.890472)
Supplement: Supplementary file 1 [file Table2.xlsx]

## Sheet: beta cell mass
group	betacell
1	0.00817
1	0.00609
1	0.00884
1	0.00336
2	0.01295
2	0.01048
2	0.00717
2	0.0059
3	0.01186
3	0.01643
3	0.0054
3	0.0073
4	0.00945
4	0.01113
4	0.01239
4	0.01407
group1=CKO+Olanzapine
group2=CKO+saline
group3=Control+Olanzapine
group4=Control+saline
