# Supplementary material for: Olanzapine Promotes the Occurrence of Metabolic Disorders in Conditional TCF7L2-Knockout Mice
Source: Front Cell Dev Biol. 2022 Jul 6;10:890472. doi: 10.3389/fcell.2022.890472 (PMC9298277; doi:10.3389/fcell.2022.890472)
Supplement: Supplementary file 2 [file Table3.xlsx]

## Sheet: blood lipids
group	TC	TG	HDL	LDL
3	1.94	1.38	0.28	1.3
3	2.06	1.42	0.31	1.08
3	2.06	1.33	0.34	1.29
3	1.87	1.65	0.29	1.42
3	2.34	1.33	0.58	1.76
3	2.3	1.32	0.56	1.74
3	1.94	1.36	0.28	1.4
3	1.8	1.22	0.25	1.31
4	1.77	1.37	0.29	0.9
4	1.79	1.23	0.18	0.91
4	1.77	1.25	0.36	1.3
4	1.72	1.25	0.23	1.21
4	1.8	1.24	0.25	1.39
4	1.73	1.34	0.23	1.31
4	1.98	1.22	0.31	1.09
1	1.77	1.26	0.31	0.79
1	2.06	1.45	0.42	1.36
1	1.89	1.44	0.34	0.83
1	2.06	1.29	0.28	0.94
1	1.87	1.27	0.23	0.88
1	1.77	1.28	0.28	1.15
1	1.77	1.38	0.26	1.04
1	1.73	1.29	0.23	1.18
2	1.86	1.34	0.47	0.97
2	1.79	1.28	0.25	0.71
2	1.99	1.25	0.34	1.11
2	1.87	1.35	0.31	0.95
2	1.96	1.31	0.3	1.02
2	1.7	1.18	0.2	1.01
2	1.73	1.23	0.24	1.12
group1=CKO+Olanzapine
group2=CKO+saline
group3=Control+Olanzapine
group4=Control+saline
