# Supplementary material for: Olanzapine Promotes the Occurrence of Metabolic Disorders in Conditional TCF7L2-Knockout Mice
Source: Front Cell Dev Biol. 2022 Jul 6;10:890472. doi: 10.3389/fcell.2022.890472 (PMC9298277; doi:10.3389/fcell.2022.890472)
Supplement: Supplementary file 3 [file Table9.xlsx]

## Sheet: Sheet1
group	w0	w1	w2	w3	w4	w5	w6	weightrate
1	14.54	15.7	16.68	17.84	18.69	19.6	19.8	0.361761
1	16.84	17.46	17.95	19.28	19.7	20.75	20.65	0.226247
1	11.15	12.54	13.14	14.23	15.36	16.39	16.84	0.510314
1	13.36	18.95	19.63	20.33	20.1	21.59	21.25	0.590569
1	19.51	19.47	19.65	20.63	20.85	21.5	22.55	0.155818
1	16.03	17.83	18.14	19.27	21.55	21.08	22.6	0.409857
1	19.2	19.43	19.29	20.27	20.59	21.03	21.91	0.141146
1	17.8	18.3	18.58	19.88	19.3	20.73	20.87	0.1725
2	15.99	17.94	18.19	18.89	19.07	19.74	20.15	0.260163
2	19.31	19.18	19.7	20.24	19.2	20.05	21	0.0875194
2	16.26	17.4	18.82	20.74	21.13	20.69	20.53	0.262608
2	18.73	19.2	19.05	20	20.05	21.47	20.62	0.100908
2	18.69	18.23	19.22	19.86	20.26	20.73	21.5	0.1503
2	17.37	17.47	18.83	19.73	19.86	17.43	20.1	0.157168
2	17.47	18.46	19.96	21.32	22.46	21.63	21.14	0.210074
2	17.9	19.09	20.24	20.8	21.25	22.2	22.15	0.2374
3	19.24	18.6	19.12	20.16	20.2	20.14	20.81	0.0816008
3	16.98	19.89	20.8	21.63	21.77	22.08	23.62	0.391048
3	17.3	19.94	20.91	20.9	20.25	22.33	23.39	0.352023
3	15.56	17.93	19.08	18.8	18.95	22.02	21.76	0.3985
3	16.88	19.2	17.64	21	21.17	21.5	20.83	0.234005
3	16.62	18.08	18.18	19.46	20.75	19.47	21.16	0.2732
3	17.34	17.28	17.96	19.54	20.83	21.07	21.64	0.247982
3	17.89	17.79	18.8	19.93	21.17	20.31	20.35	0.137507
4	16.62	18.02	18.97	19.29	20.83	19.8	20.68	0.244284
4	15.15	17.25	17.47	18.33	18.89	19.13	19.26	0.271287
4	14.48	17.27	17.81	18.07	19.07	18.8	18.85	0.3018
4	19.9	19.48	19.21	20.58	20.34	20.83	21.3	0.0703518
4	20.4	19.7	20.55	21.12	21.44	22.07	22.17	0.0867647
4	18.79	18.52	20.13	20.63	21.35	21.74	21.39	0.138371
4	16.93	18	19.19	18.85	20.04	19.73	21.33	0.259894
4	17.38	18.5	20.11	19.68	20.63	20.36	21.94	0.262371
group1=CKO+Olanzapine
group2=CKO+saline
group3=Control+Olanzapine
group4=Control+saline
