# Supplementary material for: Olanzapine Promotes the Occurrence of Metabolic Disorders in Conditional TCF7L2-Knockout Mice
Source: Front Cell Dev Biol. 2022 Jul 6;10:890472. doi: 10.3389/fcell.2022.890472 (PMC9298277; doi:10.3389/fcell.2022.890472)
Supplement: Supplementary file 4 [file Table6.xlsx]

## Sheet: OGTT
group	t0	t30	t60	t120	AUC
1	1.6	10.5	7.9	6.2	14.68
1	5.8	11.3	8.8	6.5	16.95
1	3.9	11.9	5.2	3.9	12.775
1	3.2	13.7	7.1	4	14.975
1	3.1	13.5	6.9	5.1	15.25
1	3.8	12.5	6.6	4.7	14.5
1	2.9	14.4	5	4.2	13.775
1	2.5	15	5.7	4.1	14.45
2	3.2	6.5	5.4	3.9	10.05
2	3.2	7.6	6.1	3.8	11.075
2	4.1	9.3	5.7	4.6	12.25
2	2.1	10.9	6	3.2	12.075
2	2.2	10.8	6.4	3.6	12.55
2	2.3	10.4	5.5	4.6	12.2
2	3	10.3	5.1	3.2	11.325
2	3.2	9.3	4.1	3.7	10.375
3	3.3	6.7	5.4	3.8	10.125
3	5.1	8.7	6.2	4.9	12.725
3	5.9	6.9	5.7	5.2	11.8
3	3.1	6.8	5.2	4.2	10.175
3	6.5	9.1	6.3	4.6	13.2
3	6.2	8.5	6.2	5.2	13.05
3	4.8	6.4	5.4	4.8	10.85
3	6.7	8.4	7.7	5	14.15
4	3.6	6.8	7.1	3.5	11.375
4	4.9	5.2	6.3	5.8	11.45
4	3.2	6.1	6.4	4.1	10.7
4	4.6	6.9	5.9	4.2	11.125
4	3.4	6.5	4.4	3.3	9.05
4	4.6	5.3	6.2	5.4	11.15
4	4.2	5.2	6.2	3.8	10.2
4	3.5	7.7	4.1	2.8	9.2
group1=CKO+Olanzapine
group2=CKO+saline
group3=Control+Olanzapine
group4=Control+saline

## Sheet: AUC
group	AUC
1	14.68
1	16.95
1	12.775
1	14.975
1	15.25
1	14.5
1	13.775
1	14.45
2	10.05
2	11.075
2	12.25
2	12.075
2	12.55
2	12.2
2	11.325
2	10.375
3	10.125
3	12.725
3	11.8
3	10.175
3	13.2
3	13.05
3	10.85
3	14.15
4	11.375
4	11.45
4	10.7
4	11.125
4	9.05
4	11.15
4	10.2
4	9.2
group1=CKO+Olanzapine
group2=CKO+saline
group3=Control+Olanzapine
group4=Control+saline
