# Supplementary material for: Olanzapine Promotes the Occurrence of Metabolic Disorders in Conditional TCF7L2-Knockout Mice
Source: Front Cell Dev Biol. 2022 Jul 6;10:890472. doi: 10.3389/fcell.2022.890472 (PMC9298277; doi:10.3389/fcell.2022.890472)
Supplement: Supplementary file 5 [file Table4.xlsx]

## Sheet: ELISA
group	insulin		glucagon		proinsulin
1	0.272578		4.14597		6.97709
1	0.243383		3.39955		7.77314
1	0.193636		3.62615		6.84544
1	0.221636		3.13035		7.12968
1	0.226939		3.68681		7.24159
1	0.261818		3.83923		7.02258
2	0.327909		4.17701		6.92017
2	0.382696		3.82195		6.89851
2	0.276224		3.53941		6.50582
2	0.265649		3.08925		6.92518
2	0.334631		3.10594		6.89518
2	0.287156		3.22184		7.01076
3	0.300994		3.15865		6.52166
3	0.292438		3.37871		6.92518
3	0.346252		4.0343		6.79764
3	0.30336		3.33971		6.65276
3	0.234432		3.13935		6.61094
3	0.310274		3.54466		8.21751
4	0.334994		3.58668		6.29545
4	0.405501		3.55909		6.87525
4	0.258534		3.32932		6.67375
4	0.236442		3.41128		6.57414
4	0.381609		3.14578		7.3567
4	0.338627		3.39694		6.58852
group1=CKO+Olanzapine
group2=CKO+saline
group3=Control+Olanzapine
group4=Control+saline
