# Supplementary material for: Olanzapine Promotes the Occurrence of Metabolic Disorders in Conditional TCF7L2-Knockout Mice
Source: Front Cell Dev Biol. 2022 Jul 6;10:890472. doi: 10.3389/fcell.2022.890472 (PMC9298277; doi:10.3389/fcell.2022.890472)
Supplement: Supplementary file 6 [file Table1.xlsx]

## Sheet: adipose cells count
group	adipose 1	adipose 2	adipose 3	adipose 4	adipose 5	adipose 6	adipose 7	adipose 8	adipose 9	adipose 10
1	0	0.066667	0.166667	0	0.133333	0.133333	0.2	0.2	0.0666667	0.0333333
1	0	0	0	0.166667	0.1	0.0333333	0.066667	0.0333333	0.1	0.5
1	0	0.066667	0	0.0666667	0.0666667	0	0.266667	0.166667	0.2	0.166667
1	0.0333333	0	0	0	0.133333	0.0666667	0.1	0.1	0.133333	0.433333
2	0.0666667	0.0666667	0	0.0666667	0.233333	0.266667	0.133333	0.0666667	0.166667	0
2	0	0.333333	0.233333	0.233333	0.1	0	0.0333333	0	0	0
2	0.1	0.166667	0.433333	0.3	0.0666667	0	0	0	0	0
2	0.0666667	0.5	0.133333	0.0666667	0.0333333	0	0	0	0	0
3	0	0	0.433333	0.2	0.233333	0.133333	0	0	0	0
3	0	0	0.0666667	0.233333	0.033333	0.166667	0.233333	0.166667	0.1	0
3	0.166667	0.0666667	0.166667	0	0	0	0	0	0	0
3	0	0	0.3	0.533333	0.133333	0.0333333	0	0	0	0
4	0.133333	0.433333	0.3	0.133333	0	0	0	0	0	0
4	0.266667	0.2	0.433333	0.233333	0.133333	0	0	0	0	0
4	0	0.733333	0	0	0	0	0	0	0	0
4	0	0.466667	0.433333	0.1	0	0	0	0	0	0
group1=CKO+Olanzapine
group2=CKO+saline
group3=Control+Olanzapine
group4=Control+saline
			Control+Olanzapine							Control+Saline
		TCF7L2 CKO+Olanzapine								TCF7L2 CKO+saline
