# Supplementary material for: Olanzapine Promotes the Occurrence of Metabolic Disorders in Conditional TCF7L2-Knockout Mice
Source: Front Cell Dev Biol. 2022 Jul 6;10:890472. doi: 10.3389/fcell.2022.890472 (PMC9298277; doi:10.3389/fcell.2022.890472)
Supplement: Supplementary file 7 [file Table5.xlsx]

## Sheet: Sheet1
Control+NS-Insulin-400X								Control+NS-TCF- 400X									Control+NS+insulin-TCF 400X
Control-OL-Insulin-400X								Control+OL-TCF-400X								Control+OL-TCF-400X
TCF7L2 CKO+NS-Insulin-400X								TCF7L2 CKO+NS-TCF-400X								TCF7L2 CKO+NS-insulinI-TCF400X
TCF7L2 CKO+OL-Insulin-400x								TCF7L2 CKO+OL-TCF-400X									TCF7L2CKO+OL-insulin-TCF-400X
	Control+NS+GLP-1R- 400X								Control+NS+Glucagon- 400X								Control+NS-Merge- 400X
Control+ol+GLP-1R-400X									Control+ol+Glucagon- 400X								Control+ol+Merge- 400X
TCF7L2 CKO+NS-GLP-1R- 400X								TCF7L2 CKO+NS-Glucagon- 400X									TCF7L2 CKO+NS-Merge- 400X
Tcf7l2 CKO+OL- GLP-1R- 400X								TCF7L2 CKO+OL-Glucagon-400X								TCF7L2 CKO+OL-Merge- 400X
