# Supplementary material for: Olanzapine Promotes the Occurrence of Metabolic Disorders in Conditional TCF7L2-Knockout Mice
Source: Front Cell Dev Biol. 2022 Jul 6;10:890472. doi: 10.3389/fcell.2022.890472 (PMC9298277; doi:10.3389/fcell.2022.890472)
Supplement: Supplementary file 8 [file Table7.xlsx]

## Sheet: 胰腺pcr
group	glp1r	axin2	sp5	Ins2
1		2.05839	0.1109	0.14121
1	0.10642	1.00665	0.01349	0.006692
1	0.39584	0.01907	0.04504	0.52822
1	0.00032	0.01797	0.01404	0.203601
2	0.88166	0.03303	0.40072
2		0.18073	0.628	0.004426
2	0.35302	0.01052	1.08308	0.534466
2	0.47684	0.14657	0.09971	0.231107
3	0.27238	0.0659	0.1535	0.154298
3	0.43879	0.13451	0.05705	0.240544
3	0.28914	0.08731	0.04266	0.203296
3		0.02377	0.00805
4	0.71401	0.01615	0.44773	0.870883
4	0.99872	0.08116	0.09904	0.245465
4	0.42205	0.03318	1.00246	0.155424
4		0.02031	0.08242	0.177906
group1=CKO+Olanzapine
group2=CKO+saline
group3=Control+Olanzapine
group4=Control+saline
