# Supplementary material for: Olanzapine Promotes the Occurrence of Metabolic Disorders in Conditional TCF7L2-Knockout Mice
Source: Front Cell Dev Biol. 2022 Jul 6;10:890472. doi: 10.3389/fcell.2022.890472 (PMC9298277; doi:10.3389/fcell.2022.890472)
Supplement: Supplementary file 9 [file Table8.xlsx]

## Sheet: WB
	TCF7L2	GLP-1R
Control+NS	1.302±0.694	1.400±0.207
Control+OL	0.99±0.274	1.264±0.866
TCF7L2 CKO+NS	0.280±0.108	1.184±0.018
TCF7L2 CKO+OL	0.219±0.070	0.549±0.270
TCF7L2					GLP-1R						GAPDH
